# Supplementary material for: Economic deprivation and intimate partner violence in Germany
Source: PLoS One. 2025 Aug 18;20(8):e0329930. doi: 10.1371/journal.pone.0329930 (PMC12360516; doi:10.1371/journal.pone.0329930)
Supplement: S1 Materials — (ZIP) [file pone.0329930.s011.zip]

Archive with 4 entries (4 files):
- upload/ana_IPV.do
- upload/dataset_IPV.do
- upload/descriptives_IPV.do
- upload/master_IPV.do
