# Supplementary material for: Economic deprivation and intimate partner violence in Germany
Source: PLoS One. 2025 Aug 18;20(8):e0329930. doi: 10.1371/journal.pone.0329930 (PMC12360516; doi:10.1371/journal.pone.0329930)
Supplement: S1 Materials — (ZIP) [file pone.0329930.s011.zip › upload/ana_IPV.do]

//**********Setup***********//
*** Global
global ext alo sat_lag kidskat2_lag kidskat3_lag ///
edu1_lag edu3_lag edu4_lag age_lag size_small_lag east_lag


/*
	Figure 2 & Table A2
*/

reg ipv_new $ext i.wave if female==1, vce(cluster id)
est sto lpm 

    predict p_hat //out of range predicitons
    gen out_of_range = !inrange(p_hat, 0, 1) if e(sample)
	ta out_of_range //7% out of range
	ta p_hat if out_of_range == 1
	
coefplot 	(lpm, pstyle(p3) msymbol(S)), ///
			bylabel (25th percentile) ||, drop(_cons kidskat2_lag kidskat3_lag age_lag size_small_lag east_lag edu*_lag *.wave) xline(0) ///
			coeflabels(, labsize(medium) wrap(17)) ///
			mlabel( ///
			cond(@pval<.001, "***", ///
					cond(@pval<.01, "**",   ///
					cond(@pval<.05, "*",    ///
					cond(@pval<.1, "+", ""))))) ///
					mlabposition(2) ///
			legend() ///
			msize(large) ///
			xlabel(-.04(.04).18) xscale(r(-.04(.04).18)) ///
			grid(none) ///
			saving("$graph/fig2", replace) 
gr save $graph/fig2.gph, replace
foreach u in png eps pdf tif{
gr export $graph/fig2.`u', as(`u') replace
}


#delimit ;
esttab lpm using "$table/A2.rtf", replace nonumbers
	b(%-9.0g 2) se(2)  
	star(+ 0.10 * 0.05 ** 0.01 *** 0.001)
	wide
	mlabels("LPM")
	label
	compress
	nogaps
	title ("Source: pairfam 14.2")
	addnotes ("+ p<0.10 * p<.05 ** p<.01 *** p<.001)")
;
#delimit cr
eststo clear
estimates clear
 
/*
	Figure 3 & Table A3
*/
reg ipv_par $ext i.wave if female==1, vce(cluster id)
est sto lpm_paar

coefplot 	(lpm_paar, pstyle(p3) msymbol(S) label(ganzes Sample) ), ///
			bylabel (25th percentile) ||, drop(_cons kidskat2_lag kidskat3_lag age_lag size_small_lag east_lag edu*_lag  *.wave) xline(0) ///
			coeflabels(, labsize(medium) wrap(17)) ///
			mlabel( ///
			cond(@pval<.001, "***", ///
					cond(@pval<.01, "**",   ///
					cond(@pval<.05, "*",    ///
					cond(@pval<.1, "+", ""))))) ///
					mlabposition(2) ///
			legend() ///
			msize(large) ///
			xlabel(-.04(.04).18) xscale(r(-.04(.04).18)) ///
			grid(none) ///
			saving("$graph/fig2", replace) 
gr save $graph/fig3.gph, replace

foreach u in png eps pdf tif{
gr export $graph/fig3.`u', as(`u') replace
}


#delimit ;
esttab lpm_paar using "$table/A3.rtf", replace nonumbers
	b(%-9.0g 2) se(2) 
	star(+ 0.10 * 0.05 ** 0.01 *** 0.001)
	wide
	mlabels("lpm_paar")
	label
	compress
	nogaps
	title ("Source: pairfam 14.2")
	addnotes ("+ p<0.10 * p<.05 ** p<.01 *** p<.001)")
;
#delimit cr
eststo clear
estimates clear

/*
	Figure 4 & Table A4
*/

reg ipv_idk $ext i.wave if female==1, vce(cluster id)
est sto lpm_idk

coefplot 	(lpm_idk, pstyle(p3) msymbol(S) label(ganzes Sample) ), ///
			bylabel (25th percentile) ||, drop(_cons kidskat2_lag kidskat3_lag  age_lag size_small_lag east_lag edu*_lag  *.wave) xline(0) ///
			coeflabels(, labsize(medium) wrap(17)) ///
			mlabel( ///
			cond(@pval<.001, "***", ///
					cond(@pval<.01, "**",   ///
					cond(@pval<.05, "*",    ///
					cond(@pval<.1, "+", ""))))) ///
					mlabposition(2) ///
			legend() ///
			msize(large) ///
			xlabel(-.04(.04).18) xscale(r(-.04(.04).18)) ///
			grid(none) ///
			saving("$graph/fig4", replace) 
gr save $graph/fig4.gph, replace

foreach u in png eps pdf tif{
gr export $graph/fig4.`u', as(`u') replace
}

#delimit ;
esttab lpm_idk using "$table/A4.rtf", replace nonumbers
	b(%-9.0g 2) se(2) 
	star(+ 0.10 * 0.05 ** 0.01 *** 0.001)
	wide
	mlabels("LPM_IDk")
	label
	compress
	nogaps
	title ("Source: pairfam 14.2")
	addnotes ("+ p<0.10 * p<.05 ** p<.01 *** p<.001)")
;
#delimit cr
eststo clear
estimates clear


/*
	Table A5
*/

reg ipv_onlypart $ext i.wave if female==1, vce(cluster id)
est sto lpm_onlypart

#delimit ;
esttab lpm_onlypart using "$table/A5.rtf", replace nonumbers
	b(%-9.0g 2) se(2) 
	star(+ 0.10 * 0.05 ** 0.01 *** 0.001)
	wide
	mlabels("LPM_onlypart")
	label
	compress
	nogaps
	title ("Source: pairfam 14.2")
	addnotes ("+ p<0.10 * p<.05 ** p<.01 *** p<.001)")
;
#delimit cr
eststo clear
estimates clear


/*
	Table A6
*/

logit ipv_new $ext i.wave if female==1, vce(cluster id) level(90)
fitstat
eststo fullfelog: margins, dydx(*) level(95) post

#delimit ;
esttab fullfelog using "$table/A6.rtf", replace nonumbers
	b(%-9.0g 2) se(2)  
	star(+ 0.10 * 0.05 ** 0.01 *** 0.001)
	wide
	mlabels("Logit_AME")
	label
	compress
	nogaps
	title ("Source: pairfam 14.2")
	addnotes ("+ p<0.10 * p<.05 ** p<.01 *** p<.001)")
;
#delimit cr
eststo clear
estimates clear

/*
	Table A7
*/

xtset id wave
xtreg ipv_new $ext i.wave if female==1, fe vce(cluster id) 
est sto FE

#delimit ;
esttab FE using "$table/A7.rtf", replace nonumbers
	b(%-9.0g 2) se(2)  
	star(+ 0.10 * 0.05 ** 0.01 *** 0.001)
	wide
	mlabels("FE")
	label
	compress
	nogaps
	title ("Source: pairfam 14.2")
	addnotes ("+ p<0.10 * p<.05 ** p<.01 *** p<.001)")
;
#delimit cr
eststo clear
estimates clear

/*
	Table A8
*/

reg ipv_new $ext happyc i.wave if female==1, vce(cluster id)
est sto lpm_happy

#delimit ;
esttab lpm_happy using "$table/A8.rtf", replace nonumbers
	b(%-9.0g 2) se(2)  
	star(+ 0.10 * 0.05 ** 0.01 *** 0.001)
	wide
	mlabels("LPM_happy")
	label
	compress
	nogaps
	title ("Source: pairfam 14.2")
	addnotes ("+ p<0.10 * p<.05 ** p<.01 *** p<.001)")
;
#delimit cr
eststo clear
estimates clear

/*
	 Table A9
*/

reg ipv_new alo_three sat_lag kidskat2_lag kidskat3_lag ///
edu1_lag edu3_lag edu4_lag age_lag size_small_lag ///
east_lag i.wave if sample_gew==1 & female==1, vce(cluster id)
est sto lpm_unemp

#delimit ;
esttab lpm_unemp using "$table/A9.rtf", replace nonumbers
	b(%-9.0g 2) se(2)  
	star(+ 0.10 * 0.05 ** 0.01 *** 0.001)
	wide
	mlabels("Unemployed (> 3 months)")
	label
	compress
	nogaps
	title ("Source: pairfam 14.2")
	addnotes ("+ p<0.10 * p<.05 ** p<.01 *** p<.001)")
;
#delimit cr
eststo clear
estimates clear


/*
	Table A10
*/


*** only unemployment
reg ipv_new alo  kidskat2_lag kidskat3_lag ///
edu1_lag edu3_lag edu4_lag age_lag size_small_lag ///
east_lag i.wave if sample_gew==1 & female==1, vce(cluster id)
est sto unemp

*** only satisfaction with household finances
reg ipv_new sat_lag kidskat2_lag kidskat3_lag ///
edu1_lag edu3_lag edu4_lag age_lag size_small_lag ///
east_lag i.wave if sample_gew==1 & female==1, vce(cluster id)
est sto sat


#delimit ;
esttab unemp sat using "$table/A10.rtf", replace nonumbers
	b(%-9.0g 2) se(2) 
	star(+ 0.10 * 0.05 ** 0.01 *** 0.001)
	wide
	mlabels("LPM_IDk")
	label
	compress
	nogaps
	title ("Source: pairfam 14.2")
	addnotes ("+ p<0.10 * p<.05 ** p<.01 *** p<.001)")
;
#delimit cr
eststo clear
estimates clear
