# Supplementary material for: Economic deprivation and intimate partner violence in Germany
Source: PLoS One. 2025 Aug 18;20(8):e0329930. doi: 10.1371/journal.pone.0329930 (PMC12360516; doi:10.1371/journal.pone.0329930)
Supplement: S1 Materials — (ZIP) [file pone.0329930.s011.zip › upload/dataset_IPV.do]

/************merge pairfam data**********************/

use $use\anchor1.dta, clear
foreach x in 2 3 4 5 6 7 8 9 10 11 12_capi 12_cati 13_capi 13_cati 14_capi 14_cawi 14_papi{
	qui append using $use\anchor`x'.dta
	di "anchor`x'"
	}

drop if demodiff==1 // drop demodiff respondents
sort id wave 		// sort data
label lang en 		// change language of the labels to English

/**************************Outcome*****************************/
*** label
lab def ipvlab 0 "no IPV" 1 "IPV"

*** IPV 
gen ipv_new = .
replace ipv_new = 1 if inlist(sep13,2,3)
replace ipv_new = 0 if inlist(sep13,4)

lab val ipv_new ipvlab
ta sep13 ipv_new, mis

*** IPV (including 'I don't want to answer that')
gen ipv_idk = .
replace ipv_idk = 1 if inlist(sep13,2,3,-2)
replace ipv_idk = 0 if inlist(sep13,4)

lab val ipv_idk ipvlab
ta sep13 ipv_idk, mis

*** IPV (excluding 'IPV by me and partner')
gen ipv_onlypart = .
replace ipv_onlypart = 1 if inlist(sep13,2)
replace ipv_onlypart = 0 if inlist(sep13,4)

lab val ipv_onlypart ipvlab
ta sep13 ipv_onlypart, mis

*** IPV (current union)
gen ipv_par = .
replace ipv_par = 1 if inlist(pa25,2,3)
replace ipv_par = 0 if inlist(pa25,4)

lab val ipv_par ipvlab
ta pa25 ipv_par, mis

/*************************IV's*******************************/
*** central IV (unemployment) 
bys wave: ta ehc19i19m1, m
egen alo_raw=anycount(ehc19i19m*) if inrange(wave,2,14), value(1)
replace alo_raw = 1 if bjob1i7==1 & wave == 14 //EHC not reported in wave 14
replace alo_raw = . if wave == 1
list id wave ehc19i19m* alo_raw if id== 950181000 | id == 952185101 | id ==  245136101 //check correct assignment
recode alo_raw(1/50=1 "unemployed => 1 month"), gen(alo)

bys wave: ta alo //check frequency by wave
lab var alo "Unemployment"
tab alo_raw alo, m

*** central IV (unemployment[more than three months]) 
recode alo_raw (1 2 = .) (3/50 = 1 "unemployed => 3 month"), gen(alo_three)
replace alo_three = 1 if bjob1i7==1 & wave == 14 

bys wave: ta alo_three //check frequency by wave
lab var alo_three "Unemployment"
bys wave: tab alo_raw alo_three, m

*** central IV (satisfaction with HH finances)
recode inc28 (-2 -1=.), into(sat)
ta inc28 sat, mis

bysort id (wave): replace sat=sat[_n+1] if wave==1
bysort id (wave): gen sat_lag=sat[_n-1]

*** gender
recode sex_gen (2=1 "Women") (1=0 "Men" ) (-4=.), gen(female)
lab var female 		"Women (=1)"
ta female sex_gen, mis

*** control (children)
recode nkidsbio (0=1 "no children") (1=2 "1 child (ref.=no child.)") ///
(2/10=3 "> 2 children (ref.=no child.)") (-7=.), gen(kidskat)
tab nkidsbio kidskat, mis

ta kidskat, gen(kidskat)

*** control (education)
recode casmin (1/3 = 1 "Low edu.") (4/7 = 2 "Intermediate edu.") ///
 (8 9 = 3 "High edu.") (0 = 4 "Enrolled") (-7=.), gen(edu)
tab casmin edu, m

ta edu, gen(edu)

*** control (east Germany)
lab var east "East (=1)"
ta east, mis

*** control (municipality size) 
recode gkpol (1 2 3 4 5 6=0) (7=1 ">500,000 inhabitants") (-7=.), gen(size_small)
ta gkpol size_small, mis

*** control (childhood experiences)						             			
bysort wave cohort sample: ta cla8, mis // wave 2 (wave 11 for refreshment sample)
bysort id (wave): egen happyc=max(cla8)
lab var happyc "Happy childhood"
	
//*******************housekeeping************************//
local i female edu edu1 edu2 edu3 edu4 east size_small ///
age nkidsbio cdweight kidskat1 kidskat2 kidskat3
keep id wave sep13 pa25 demodiff happyc bpa3 bpa1 ipv* cd*weight ///
sat_lag alo alo_three cohort `i' 

*** generate lag variables
local n : word count `i'
forval a=1/`n'{
    local b : word `a' of `i' 
	bys id (wave): gen `b'_lag=`b'[_n-1]
}

*** recode missings
mvdecode _all, mv(-1 -2 -3 -4 -5 -7 -9 -10 -11 -12 -77) 

misstable summarize

*** labeln
lab var age_lag 		"Age"
lab var alo 			"Unemployment >1 month"
lab var size_small_lag 	">500,000 inhabitants"
lab var east_lag 		"East Germany"
lab var edu1_lag 		"Low education"  
lab var edu2_lag		"Intermediate education" 
lab var edu3_lag 		"Higher education" 
lab var edu4_lag 		"Currently enrolled"
lab var kidskat1_lag 	"No children"
lab var kidskat2_lag 	"1 child (ref.=no child.)"
lab var kidskat3_lag 	"> 2 children (ref.=no child.)"
lab var size_small_lag 	"City >500,000 inhabitants (=1)"
lab var sat_lag 		"Satisfaction w/ HH finances"
