# Supplementary material for: Economic deprivation and intimate partner violence in Germany
Source: PLoS One. 2025 Aug 18;20(8):e0329930. doi: 10.1371/journal.pone.0329930 (PMC12360516; doi:10.1371/journal.pone.0329930)
Supplement: S1 Materials — (ZIP) [file pone.0329930.s011.zip › upload/descriptives_IPV.do]

//**********Setup***********//
*** Globals
global descrip ipv_new alo sat_lag kidskat1_lag ///
kidskat2_lag kidskat3_lag edu1_lag edu2_lag ///
edu3_lag edu4_lag age_lag size_small_lag east_lag

global ext alo sat_lag kidskat2_lag kidskat3_lag ///
edu1_lag edu3_lag edu4_lag age_lag size_small_lag east_lag

*** Sample indicator
reg ipv_new $ext if female==1
gen sample_gew=e(sample)

*** describe data
xtset id wave
xtdes
des, short

/*
//**********Sample selection***********//
ta sep13, m
drop if wave==1 // 12,402 cases lost
keep if sep13 !=. //77,165 cases lost
keep if female==1 //2,045 cases lost
des, short
ta sep13
drop if sep13==1 //12 cases lost
des, short
xtdes
drop if sample_gew!=1
des, short
des, short
xtdes
ta ipv_new
*/ 

/*
	Figure 1
*/

graph bar (percent) if female==1 & sample_gew==1, over(ipv_new) blabel(bar, format(%4,0f)) ///
asyvars title("") ytitle("") ylabel(0(20)100) legend(ring(0) position(3) size(VHUGE)) 
gr save $graph/fig1.gph, replace
foreach u in png eps pdf tif{
gr export $graph/fig1.`u', as(`u') replace
}

graph bar (percent) if female==1 & sample_gew==1 [pweight=cd2weight], over(ipv_new) blabel(bar, format(%4,0f)) ///
asyvars title("") ytitle("") ylabel(0(20)100) legend(ring(0) position(3) size(VHUGE)) 
gr save $graph/fig1_weight.gph, replace

/*
	Table A1
*/

eststo: estpost summarize $descrip if female==1 &  sample_gew==1 


esttab using 	$table\TableA1.rtf, replace ///
				cell("mean(fmt(a2)) sd(par fmt(a2))") ///
				mti collabels(none) nonum label nodepvar nogaps parentheses ///
				title ("Table A1. Descriptive statistics.") ///
				addnotes ("Note: Based on pairfam 14.2, own calculations, not weighted; SD=Standard deviation.")
eststo clear
