# Supplementary material for: Economic deprivation and intimate partner violence in Germany
Source: PLoS One. 2025 Aug 18;20(8):e0329930. doi: 10.1371/journal.pone.0329930 (PMC12360516; doi:10.1371/journal.pone.0329930)
Supplement: S1 Materials — (ZIP) [file pone.0329930.s011.zip › upload/master_IPV.do]

********************************************************************************
******************************Setup ********************************************
********************************************************************************

clear all
version 19.5 
set maxvar 30000 


***	install and/or update files
foreach u in estout coefplot palettes colrspace catplot schemepack fitstat{
	ssc install `u', replace
	}
net install scheme-modern, from("https://raw.githubusercontent.com/mdroste/stata-scheme-modern/master/")

*** set scheme
set scheme white_tableau

********************************************************************************
************define directory and work folder************************************
********************************************************************************

*global directory_workfolder /*insert your working direcotry here*/

***define work folders globals
global output 	"$directory_workfolder/files"
global use 		"$directory_data_pairfam"
global code 	"$directory_workfolder/do/upload"
global log 		"$directory_workfolder/log"
global table 	"$directory_workfolder/tab"
global graph 	"$directory_workfolder/graph"

***	create work folders
foreach folder in files do log tab graph{
	shell mkdir "$directory_workfolder/`folder'"
	}

*********************************************************************************
*****************retrive data and generate variables (pairfam)*******************
*********************************************************************************
do 				"$code/dataset_IPV.do"
label data 		"$S_DATE pairfam 14.2 Minkus/Abramowski"
save 			"$output/dataset_IPV", replace

*********************************************************************************
*****************sample and descriptives*****************************************
*********************************************************************************
do 				"$code/descriptives_IPV.do"

*********************************************************************************
******************regression analysis********************************************
*********************************************************************************
do 				"$code/ana_IPV.do"

exit
